# Supplementary material for: Optical and Electronic Properties of Organic NIR-II Fluorophores by Time-Dependent Density Functional Theory and Many-Body Perturbation Theory: GW-BSE Approaches
Source: Nanomaterials (Basel). 2021 Sep 3;11(9):2293. doi: 10.3390/nano11092293 (PMC8466807; doi:10.3390/nano11092293)
Supplement: Supplementary file 1 [file nanomaterials-11-02293-s001.zip]

Archive with 1 entries (1 files):
- nanomaterials-1345598-supplementary.pdf
